# Supplementary material for: The MOVECLIM – AZORES project: Bryophytes from Pico Island along an elevation gradient
Source: Biodivers Data J. 2024 Feb 8;12:e117890. doi: 10.3897/BDJ.12.e117890 (PMC10870231; doi:10.3897/BDJ.12.e117890)
Supplement: Supplementary material 1 — List of publications mentioning bryophytes in Pico Island (Azores) - 1862-2023 [file bdj-12-e117890-s001.txt]

Year of Publication	Type of Publication	Sub-type of Publication	Reference
1862	Journal	Journal	Russel, J. L. (1862). Some notes on the cryptogamic vegetation of Fayal, Azores. Procedings of the Essex Institute, 2: 134-137.
1897	Journal	Journal	Cardot, J. (1897). The mosses of the Azores. Annual Report of the Missouri Botanical Garden, 8: 51-72.
1897	Journal	Journal	Trelease, W. (1897). Botanical observations on the Azores. Annual Report of the Missouri Botanical Garden, 8: 77-220 + Plate 12 à 66.
1910	Books and Chapters	Book	Geheeb, A. (1910). Bryologia atlantica - Die Laubmoose der atlantischen Inseln. E. Schweizerbart'sche Verlagsbuchhandlung, Stuttgart.
1937	Journal	Journal	Richards, P. W. (1937). A collection of bryophytes from the Azores. Annales Bryologici, 9: 131-138.
1937	Journal	Journal	Silveira, T. (1937). Flora briológica. Espécies novas para os Açores. Açoreana, 1: 240-247.
1938	Journal	Journal	Allorge, P., & Persson, H. (1938). Contribution à la flore hepaticologique des îles Açores. Annales Bryologici, 11: 6-14.
1938	Journal	Journal	Allorge, P., & Persson, H. (1938). Mousses nouvelles pour les Açores. Le Monde des Plantes, 39 (232): 25-26.
1938	Journal	Journal	Allorge, V., & Allorge, P. (1938). Sur la répartition et l'écologie des hépatiques epiphylles aux Açores. Boletim da Sociedade Broteriana, 2ª série, 13: 211-236.
1938	Journal	Journal	Luisier, A. (1938). Hepáticas dos Açores. Brotéria, Série de Ciências Naturais, 7: 187-189
1938	Journal	Journal	Theriot, J. (1938). Campylopodioidees des Îles Açores recoltées par P. Allorge et H. Persson. Revue Bryologique et Lichénologique, 11: 100-109.
1938	Other	Expert's document	Persson, H. (1938). Account of the botanical travel to the Açores in 1937 by Dr. Herman Persson and his wife. Uppsala, 1938. Expert's document, 11 pp.
1939	Journal	Journal	Persson, H. (1939). Bryophytes from Madeira. Botaniska Notiser, 566-590.
1941	Journal	Journal	Buch, H., & Persson, H. (1941). Bryophyten von den Azoren und Madeira. Societas Scientiarum Fennica. Commentationes Biologicae, 8 (7): 1-15.
1942	Journal	Journal	Cunha, A. G., & Barros, G. (1942). Algumas espécies de Musgos da Terceira novas para os Açores ou para a ilha. Boletim da Sociedade Portuguesa de Ciências Naturais, 13: 156-157.
1944	Journal	Journal	Allorge, V., & Allorge, P. (1944). Le Telaranea nematodes (Gottsche) Howe dans le domaine ibero-atlantique. Compte Rendu Sommaire des Seances de la Societe de Biogéographie, 182-184: 58-60.
1946	Journal	Journal	Allorge, P., & Allorge, V. (1946). Les étages de la végétation muscinale aux îles Açores et leurs elements. Mémoires de la Societé de Biogéographie, 8: 369-386.
1950	Journal	Journal	Allorge, P., & Allorge, V. (1950). Hépatiques recoltées par P. et V. Allorge aux îles Açores en 1937. Révue Bryologique et Lichénologique, 19: 90-118.
1952	Journal	Journal	Allorge, P., & Allorge, V. (1952). Mousses recoltées par P. et V. Allorge aux îles Açores en 1937. Révue Bryologique et Lichénologique, 21: 50-95.
1966	Journal	Journal	Grolle, R., & Persson, H. (1966). Die Gattung Tylimanthus auf den atlantischen Inseln. Svensk Botanisk Tidskrift, 60 (1): 164-174.
1970	Journal	Journal	Bischler, H. (1970). Les espéces du genre Calypogeia sur le continent africain et les îles africaines. Revue Bryologique et Lichénologique, 37: 63-134.
1973	Journal	Journal	Ando, H. (1973). Révision des éspeces africaines de Gollania (Hypnaceae). Revue Bryologique et Lichénologique, 39: 529-538.
1973	Journal	Journal	Persson, H. (1973). The Azorean bryophytes collected by P. Dansereau and A. R. Pinto da Silva in 1964. Agronomia Lusitana, 35: 5-19.
1973	Journal	Journal	Sjögren, E. (1973). Recent changes in the vascular flora and vegetation of the Azores Islands. Memórias da Sociedade Broteriana, 22: 1-451.
1975	Journal	Journal	Lüpnitz, D. von 1975. Geobotanische Studien zur natürlichen Vegetation der Azoren unter Berücksichtigung der Corologie innerhalb Makaronesiens. Beiträge Biological Pflanzen, 51: 149-319.
1976	Journal	Journal	Maschke, J. (1976). Taxonomische Revision der Laubmoosgattung Myurium (Pterobryaceae). Bryophytorum Bibliotheca, 6: 1-219.
1976	Journal	Journal	Sérgio, C. (1976). Deux nouveautés pour la flore bryologique des Açores: Kiaeria blyttii (B. S. G.) Broth. et Orthodicranum flagellare (Hedw.). Boletim da Sociedade Broteriana, 2ª série, 50: 99-105.
1978	Journal	Journal	Guerke, W.R. (1978). A monograph of the genus Jubula Dumortier. Bryophytorum Bibliotheca, 17: 1-119.
1978	Journal	Journal	Sjögren, E. (1978). Bryophyte vegetation in the Azores Islands. Memórias da Sociedade Broteriana, 26: 1-273.
1981	Other	Expert's document	Schwab, G. (1981). Azoren. Herbar Gottfried Schwab. Expert's document, 19 pp.
1982	Journal	Journal	Eggers, J. (1982). Artenliste der Moose Makaronesiens. Cryptogamie, Bryologie et Lichénologie, 3: 283-335.
1982	Journal	Journal	Grolle, R., & Schumacker, R. (1982). Zur synonymik und vebreitung von Plagiochila spinulosa (Dicks) Dum. und P. killarniensis Pears. Journal of Bryology, 12: 215-225.
1985	Books and Chapters	Book	Casas, C., Brugués, M., Cros, R. M., & Sérgio, C. (1985). Cartografia de Briòfitos. Península Ibèrica i les Illes Baleares, Canàrias, Açores i Madeira. I. Institut d'estudis Catalans. Barcelona
1986	Journal	Journal	Churchill, S. P. (1986). A revision of Echinodium Jur. (Echinodiaceae: Hypnobryales). Journal of Bryology, 14: 117-133
1989	Journal	Journal	Arts, T. (1989). Rhamphidium purpuratum Mitt.: its vegetative propagation and distribution. Lindbergia, 15: 106-108.
1989	Books and Chapters	Book	Casas, C., Brugués, M., Cros, R. M., & Sérgio, C. (1989). Cartografia de Briòfitos. Península Ibèrica i les Illes Baleares, Canàrias, Açores i Madeira. II. Institut d'estudis Catalans. Barcelona
1990	Journal	Journal	Bouman, A. C., & Dirkse, G. M. (1990). The genus Radula in Macaronesia. Lindbergia, 16: 119-127.
1991	Journal	Journal	González-Mancebo, J. M., Losada-Lima, A., & Hérnandez-Garcia, C. D. (1991). A contribution to the floristic knwoledge of caves on the Azores. Mémoires de Biospéologie, 17: 219-226.
1992	Journal	Journal	Hedenäs, L. (1992). Notes on Madeiran Pseudotaxiphyllum, Brachythecium and Rhynchostegiella species (Bryopsida). Nova Hedwigia, 54 (3-4): 447-457.
1992	Books and Chapters	Book	Casas, C., Brugués, M., Cros, R. M., & Sérgio, C. (1992). Cartografia de Briòfitos. Península Ibèrica i les Illes Baleares, Canàrias, Açores i Madeira. III. Institut d'estudis Catalans. Barcelona
1993	Journal	Journal	Bischler-Causse H. (1993). Marchantia L. The European and African taxa. Bryophytorum Bibliotheca, 45: 1-129.
1994	Journal	Journal	Crundwell, A. C., Greven, H. C., & Stern, R. C. (1994). Some additions to the bryophyte flora of the Azores. Journal of Bryology, 18: 329-337.
1995	Other	Report	Sjögren, E. (1995). Bryosociological investigations on the islands of Faial, Pico, S. Jorge, Flores. LIFE Project Report: "Inventário e Cartografia da Vegetação e Flora Natural dos Açores" (LIFE B4 – 3200/94/764). Horta/Uppsala in July/November 1995, Universidade dos Açores.
1995	Books and Chapters	Book	ECCB. (1995). Red data book of European bryophytes. European Committee for the Conservation of Bryophytes. Trondheim.
1996	Books and Chapters	Book	Casas, C., Brugués, M., Cros, R. M., & Sérgio, C. (1996). Cartografia de Briòfitos. Península Ibèrica i les Illes Baleares, Canàrias, Açores i Madeira. IV. Institut d'estudis Catalans. Barcelona
1996	Dissertations and Thesis	Thesis	Dias, E. (1996). Vegetação natural dos Açores. Ecologia e sintaxonomia das florestas naturais. Ph.D. thesis. Departamento de Ciências Agrárias. Universidade dos Açores. Angra do Heroísmo.
1997	Journal	Journal	Gauthier, R., & Brugués, M. (1997). Note sur la présence de Sphagnum affine Ren., & Card., Sphagnum centrale C. Jens. et Sphagnum papillosum Lindb. aux Açores. Cryptogamie, Bryol. Lichénol., 18(2): 121-125.
1997	Journal	Journal	Sérgio, C., & Gabriel, R. (1997). 2. Fissidens papillosus Lac. um novo musgo para a brioflora Açoreana. Notulae Bryoflorae Macaronesicae IV. Portugaliae Acta Biologica, Série B, 17: 267.
1997	Journal	Journal	Sérgio, C., Iwatsuki, Z., & Ederra, A. (1997). Fissidens luisierii P. Varde (Fissidentaceae, Musci), a neglected species from Macaronesia. Journal of the Hattori Botanical Laboratory, 83: 237-249.
1997	Other	Report	Sjögren, E. (1997). Report on investigations of the bryoflora and bryovegetation in 1997 on the Azorean island of Terceira. LIFE Project Report: "Estudo e Conservação do Património Natural dos Açores" (LIFE 2B4 – 3200/96 540). Uppsala, November, 1997. Universidade dos Açores.
1997	Other	Expert's document	Edwards, S. R. (1997). Key to the Fissidens species from the Azores [last edited 2 August 2002]. Manchester, 2002. Expert's document, 6 pp.
1999	Journal	Journal	Schumacker, R., & Vána, J. (1999). Two new liverworts for Europe in Macaronesia: Odontoschisma prostratum (Sw.) Trevis. on the Azores and Jungermannia callithrix Lindenb., & Gottsche on the Azores and Madeira. Tropical Bryology, 17:115-127.
1999	Journal	Journal	Sérgio, C. (1999). Notulae Bryoflorae Macaronesicae V. 2. Fissidens papillosus Lac. Novo elemento para a brioflora da Madeira. Anuário da Sociedade Broteriana, 65: 90.
1999	Journal	Journal	Sérgio, C., & Schumacker, R. (1999). Notulae Bryoflorae Macaronesicae V.3.Àcerca da presença de Campylopus introflexus (Hedw.) Brid. Nos Açores. Anuário da Sociedade Broteriana, 65: 90-91.
1999	Other	Herbaria	Swedish Museum of Natural History (1999). Herbarium Catalogue (S). (https://herbarium.nrm.se/specimens/B9802)
2001	Journal	Journal	Schumacker, R. (2001). The hepatic flora of the Azores: brief historical outline, present knowledge, endemics and phytogeographical aspects. Belgium Journal of Botany, 134 (1): 51-63.
2001	Journal	Journal	Sjögren, E. (2001). Distribution of Azorean bryophytes up to 1999, their island distribution and information on their presence elsewhere, including Madeira and the Canary Islands. Boletim do Museu Municipal do Funchal, Sup. Nº 7: 1-89.
2002	Journal	Journal	Heinrichs, J., Rycroft, D.S., Groth, H., and Cole, W.J. (2002) Morphological and phytochemical studies of Plagiochila papillifolia Steph., a Neotropical liverwort new to Europe. Journal of Bryology, 24: 119-126. (doi:10.1179/037366802125000971)
2003	Journal	Journal	Sjögren, E. (2003). Azorean Bryophyte Communities - A Revision of Diferencial Species. Arquipélago. Life and Marine Sciences 20A: 1-29.
2004	Journal	Journal	Feldberg, K., Groth, H., Wilson, R., Schäfer-Verwimp, A., & Heinrichs, J. (2004). Cryptic speciation in Herbertus (Herbertaceae, Jungermanniopsida): Range and morphology of Herbertus sendtneri inferred from nrITS sequences. Plant Systematics Evolution, 249: 247-261.
2004	Journal	Journal	Frahm, J.-P. (2004). A Guide to Bryological Hotspots in Europe. Archive for Bryology, 3: 4-14.
2004	Journal	Journal	Hedenäs, L. (2004). Morphological and anatomical evidence suggest that 'Hylocomiaceae' taxa belong to at least two clades. Journal of Bryology 26(2): 125-135.
2004	Journal	Journal	Mastracci, M. (2004). Thamnobryum rudolphianum (Neckeraceae, Musci), a new species from the Azores. Lindbergia, 29: 143-147.
2004	Other	Expert's document	Sjögren, E. (2004). List of species in Herbario UPSV collected in the Azores Islands - Part 1. Mostly epiphyllous records. Uppsala, April 2004. Expert's document, 10 pp.
2004	Other	Expert's document	Sjögren, E. (2004). List of species in Herbario UPSV collected in the Azores Islands - Privat, for test purpose. Uppsala, April 2004. Expert's document, 2 pp.
2005	Journal	Journal	Frahm, J.-P. (2005). An evaluation of the bryophyte flora of t he Azores. Tropical Bryology, 26: 57-66.
2005	Journal	Journal	Frahm, J.-P. (2005). An evaluation of the bryophyte flora of the Azores. Tropical Bryology, 26: 57-66.
2005	Journal	Journal	Frahm, J.-P. (2005). New or interesting records of bryophytes from the Azores. Tropical Bryology 26: 45-48.
2005	Dissertations and Thesis	Dissertation	Homem, N. F. M. (2005). Biodiversidade de briófitos nas florestas naturais dos Açores – Ilhas Terceira e Pico. Mestrado em Gestão e Conservação da Natureza (2ª edição de Angra do Heroísmo). Universidade dos Açores, Departamento de Ciências Agrárias. Angra do Heroísmo.
2005	Other	Expert's document	Frahm, J.-P. (2005). Briófitos colhidos por Jan-Peter Frahm e colaboradores nas ilhas Terceira, Pico e Faial, em Agosto de 2004. Expert's document [Excel].
2005	Other	Expert's document	Ochyra, R. (2005). Racomitrium aquaticum colhido por Frahm em 2004 no Pico, Açores. Expert's document, 1 pp.
2005	Other	Expert's document	Schumacker, R. (2005). Jungermannia hyalina Lyell. Expert's document, 1 pp.
2005	Other	Expert's document	Sjögren, E. (2005). List of bryophyte species in Herbario AZ (Museu Carlos Machado, Ponta Delgada, São Miguel) collected in the Azores Islands. Uppsala, 6 November 2005. Expert's document, 1 pp.
2005	Other	Expert's document	Sjögren, E. (2005). List of species in Herbario UPSV collected in the Azores Islands - Part 2. Other substrates. Uppsala, 8 de April 2005. Expert's document, 38 pp.
2005	Other	Expert's document	Sjögren, E. (2005). List of species in Herbario UPSV collected in the Azores Islands - Part 3. Additional species. Uppsala, 6 November 2005. Expert's document, 7 pp.
2005	Other	Expert's document	Sjögren, E. (2005). List of species in Herbario UPSV collected in the Azores Islands - Part 5. Additional species. Uppsala, 18 November 2005. Expert's document, 15 pp.
2006	Journal	Journal	Frahm, J.-P. (2006). Frullania tamarisci var. azorica (Jubulaceae, Marchantiopsida), a new taxon from the Azores. Tropical Bryology, 27: 101-105.
2006	Journal	Journal	Sjögren, E. (2006). Bryophytes (Musci) unexpectedly rare or absent in the Azores. Arquipélago, 23A: 1-17.
2006	Other	Herbaria	Swedish Museum of Natural History (2006). Herbarium Catalogue (S). (https://herbarium.nrm.se/)
2006	Other	Herbaria	Swedish Museum of Natural History (2006). Herbarium Catalogue (S). (https://herbarium.nrm.se/specimens/B43110)
2007	Other	Herbaria	Swedish Museum of Natural History (2006). Herbarium Catalogue (S). (https://herbarium.nrm.se/)
2007	Other	Herbaria	University of British Columbia Herbarium Databases, 2007. (http://herbarium.botany.ubc.ca/index.html)
2008	Journal	Journal	Burghardt, M., & Gradstein, R. (2008). Chapter Eighteen: A Revision of Tylimanthus (Acrobolbaceae, Marchantiophyta) in Tropical America, Africa, and Macaronesia. Fieldiana Botany, 2008(47), 199-210.
2009	Journal	Journal	Claro, D., Sérgio, C., & Schumacker, R. (2009). Bryophytes of S. Jorge Island (Azores, Portugal). Conservation and biogeographic characterization. Portugaliae Acta Biol. 23: 147-223.
2010	Books and Chapters	Chapter	Gabriel, R., Sjögren, E., Schumacker, R., Sérgio, C., Aranda, S.C., Claro, D., Homem, N., & Martins, B. (2010). List of bryophytes (Anthocerotophyta, Marchantiophyta, Bryophyta). Pp. 99-115 in: P.A.V. Borges, A. Costa, R. Cunha, R. Gabriel, V. Gonçalves, A. F. Martins, I. Melo, M. Parente, P. Raposeiro, P. Rodrigues, R. S. Santos, L. Silva, P. Vieira & V. Vieira (eds.) A list of the terrestrial a…
2013	Other	Herbaria	Harvard University Herbaria & Libraries (2013). Echinodiaceae: Sciaromium. http://kiki.huh.harvard.edu/databases/specimen_search.php?mode=details&id=144850
2014	Journal	Journal	Aranda, S. C., Gradstein, S. R., Patiño, J., Laenen, B., Désamoré, A., & Vanderpoorten, A. (2014). Phylogeny, classification and species delimitation in the liverwort genus Odontoschisma (Cephaloziaceae). Taxon, 63(5), 1008-1025.
2015	Journal	Journal	Ellis, L. T., Ah-Peng, C., Aranda, S.C., Bednarek-Ochyra, H., Borovichev. E.A., Cykowska-Marzencka, B., Duarte, M.C., Enroth, J., Erzberger, P., Fedosov, V.E., Fojcik , B., Gabriel, R., Coelho., M.C.M., Henriques, D.S.H., Ilina, O.V., Gil-Novoa, J. E.M., Morales-Puentes. E., Gradstein, S.R., Gupta, R., Nath, V., Asthana, A.K., Koczur, A., Lebouvier, M., Mesterházy, A., Mogro, F., Mežaka, A., Néme…
2015	Journal	Journal	Gradstein, S.R., and A.L. Ilkiu-Borges. (2015). A taxonomic monograph of the genus Odontoschisma (Marchantiophyta: Cephaloziaceae). Nova Hedwigia 100: 15–100.
2016	Dissertations and Thesis	Thesis	Ríos Poveda, D. (2016). Revisión taxonómica del género Hypnum Hedw. (Bryophyta, Hypnaceae) en la península ibérica, Islas Baleares y Macaronesia. [Dissertation]. Facultad de Biología, Universidad de Murcia, Murcia, Spain.
2018	Journal	Journal	Coelho, M.C.M. (2018). Bryophytes from native vegetation areas face to climate changes: Ecophysiological diversity and resilience. Doutoramento em Biologia, Universidade dos Açores, Angra do Heroísmo.
2018	Journal	Journal	Dirkse, G. M., Nieuwkoop, J. A., Vanderpoorten, A., Losada-Lima, A., González-Mancebo, J. M., Patiño, J., Sotiaux, A., Hernández-Hernández, R., & Rodríguez-Romero, A. (2018). New bryophyte records from Macaronesia. Cryptogamie, Bryologie, 39(1), 61-76.
2018	Dissertations and Thesis	Thesis	Coelho, M. C. M. (2018). Bryophytes from native vegetation areas face to climate changes: Ecophysiological diversity and resilience. Doutoramento em Biologia. Doutoramento em Biologia. Universidade dos Açores, Angra do Heroísmo.
2020	Journal	Journal	Hanusch, M., Ortiz, E. M., Patiño, J., & Schaefer, H. (2020). Biogeography and integrative taxonomy of Epipterygium (Mniaceae, Bryophyta). Taxon, 69(6), 1150-1171.
2021	Journal	Journal	Coelho, M.C.M., Gabriel, R., Hespanhol, H., Borges, P. A., & Ah-Peng, C. (2021). Bryophyte Diversity along an Elevational Gradient on Pico Island (Azores, Portugal). Diversity, 13(4), 1-32. DOI:10.3390/d13040162
2023	Journal	Journal	Ottley, T., Kučera, J., Blockeel, T., & Langton, J. (2023). A molecular and morphological study of Leucobryum in Britain and Europe: the presence of L. albidum (P.Beauv.) Lindb. confirmed, Journal of Bryology, 45(1), 1-29, DOI:10.1080/03736687.2023.2188389
2023	Journal	Journal	Sérgio, C. (2023). Notes on some newly recorded bryophytes in human or anthropogenic habitats from Azores. Arquipelago. Life and Marine Sciences 38, 51–54.
2023?	Journal	Journal	Sérgio, C. (in press). New National and Regional bryophyte records: Tortella fasciculata (Culm.) Culm. Journal of Bryology.
